# Supplementary material for: Revealing non-trivial information structures in aneural biological tissues via functional connectivity
Source: PLoS Comput Biol. 2025 Apr 14;21(4):e1012149. doi: 10.1371/journal.pcbi.1012149 (PMC11996219; doi:10.1371/journal.pcbi.1012149)
Supplement: S1 Table — (TEX) [file pcbi.1012149.s002.tex]

\paragraph*{S1 Table.}
\label{S1_Table}
{\bf Spearman’s rank correlation between FC and distance between nodes.} 
\begin{table}[!ht]
	\centering
	\renewcommand{\arraystretch}{1.5}
	\begin{tabular}{c|cc|cc|}
		\cline{2-5}
		& \multicolumn{2}{c|}{pre- puncture} & \multicolumn{2}{c|}{post- puncture} \\ \cline{2-5} 
		& \multicolumn{1}{c|}{R}     & $p$     & \multicolumn{1}{c|}{R}      & $p$     \\ \hline
		\multicolumn{1}{|c|}{O1} & \multicolumn{1}{c|}{-0.21} & 0.000 & \multicolumn{1}{c|}{-0.20}  & 0.000 \\ \hline
		\multicolumn{1}{|c|}{O2} & \multicolumn{1}{c|}{-0.35} & 0.000 & \multicolumn{1}{c|}{-0.14}  & 0.000 \\ \hline
		\multicolumn{1}{|c|}{O3} & \multicolumn{1}{c|}{-0.13} & 0.026 & \multicolumn{1}{c|}{-0.18}  & 0.000 \\ \hline
		\multicolumn{1}{|c|}{O4} & \multicolumn{1}{c|}{-0.22} & 0.000 & \multicolumn{1}{c|}{-0.18}  & 0.000 \\ \hline
		\multicolumn{1}{|c|}{O5} & \multicolumn{1}{c|}{-0.26} & 0.000 & \multicolumn{1}{c|}{\bf 0.01}   & \bf 0.793 \\ \hline
		\multicolumn{1}{|c|}{O6} & \multicolumn{1}{c|}{-0.26} & 0.003 & \multicolumn{1}{c|}{\bf -0.19}  & \bf 0.471 \\ \hline
	\end{tabular}
\end{table}
