# Supplementary material for: Revealing non-trivial information structures in aneural biological tissues via functional connectivity
Source: PLoS Comput Biol. 2025 Apr 14;21(4):e1012149. doi: 10.1371/journal.pcbi.1012149 (PMC11996219; doi:10.1371/journal.pcbi.1012149)
Supplement: S2 Table — Corresponds to number of time steps in time series. (TEX) [file pcbi.1012149.s003.tex]

\paragraph*{S2 Table.}
\label{S2_Table}
{\bf Number of frames per video.} Corresponds to number of time steps in time series.
\begin{table}[!ht]
	\centering
	\renewcommand{\arraystretch}{1.5}
	\begin{tabular}{c|c|c|}
		\cline{2-3}
		& pre- & post- \\ \hline
		\multicolumn{1}{|c|}{O1} & 193  & 151   \\ \hline
		\multicolumn{1}{|c|}{O2} & 240  & 161   \\ \hline
		\multicolumn{1}{|c|}{O3} & 241  & 282   \\ \hline
		\multicolumn{1}{|c|}{O4} & 245  & 279   \\ \hline
		\multicolumn{1}{|c|}{O5} & 246  & 210   \\ \hline
		\multicolumn{1}{|c|}{O6} & 246  & 185   \\ \hline
	\end{tabular}
\end{table}
